# Supplementary material for: Modeling the Bioenergetics and Life History Traits of Chironomus riparius–Consequences of Food Limitation
Source: Insects. 2024 Oct 30;15(11):848. doi: 10.3390/insects15110848 (PMC11594967; doi:10.3390/insects15110848)
Supplement: Supplementary file 1 [file insects-15-00848-s001.zip]

Archive with 1 entries (1 files):
- insects-3248782-supplementary.pdf
